# Supplementary material for: Analysis of epidemiological association patterns of serum thyrotropin by combining random forests and Bayesian networks
Source: PLoS One. 2022 Jul 21;17(7):e0271610. doi: 10.1371/journal.pone.0271610 (PMC9302835; doi:10.1371/journal.pone.0271610)
Supplement: S1 Table — The IDs refer to nodes in Fig 2, which are categorized into basic information, general health status, Thyroid examination, Metabolism, SNPs, Socioeconomic Status, Diet, immune system, Hematological and Hemostasis parameters, Hormones and Electrolytes. The relevant features from RF model are described in third column. (XLSX) [file pone.0271610.s004.xlsx]

## Sheet: Sheet1
ID	SHIP Variable	Description	Category
1	sex	sex	Basic Information
2	age	age	Basic Information
3	som_groe	somatometry: body height	Basic Information
4	som_huef	somatometry: hip circumference	Basic Information
5	heart rate (2)	heartr_s0: heart rate (mean of 2nd and 3rd measurement) [1/min]	Basic Information
		qt_int: QT-interval (ECQ)
6	p_dur	ECG: P duration	Basic Information
7	sysbp_s0	systolic blood pressure (mean of 2nd and 3rd measurement) [mmHg]	Basic Information
8	medic7d_s0	number of currently taken medication (last 7 days)	General Health Status
9	mcs_sf12_s0	sf12 score: mental health	General Health Status
10	pcs_sf12_s0	sf12 score: physical health	General Health Status
11	rrwann	last blood pressure measurement	General Health Status
12	uro	urologists visit within the last 4 weeks	General Health Status
13	echogenthyr_s0	low or anechoic thyroid	Thyroid Examinations
14	tpo_ak	anti-TPO autoantibodies [IU/l]	Thyroid Examinations
15	node_s0	at least one thyroid nodule	Thyroid Examinations
16	thyroid volume (2)	volg_sd: sonography: thyroid total volume	Thyroid Examinations
		goiter_s0: goiter
17	jodid_u	iodide (urine) [μg/dl]	Thyroid Examinations
18	ft3	free T3 [pmol/l]	Thyroid Examinations
19	ft4	free T4 [pmol/l]	Thyroid Examinations
20	Liver (3)	· asat_s : aspartate transaminase (serum) [μmol/sl]	Metabolism
		· stea_alt75_s0: Steatosis hepatis (sonography and increased ALT)
		· ferri: ferritin [μg/l]
21	tg_s	triglycerides (serum) [mmol/l]	Metabolism
22	gluc_s	glucose (serum) [mmol/l]	Metabolism
23	lip_s	lipase (serum) [μmol/sl]	Metabolism
24	hrs_s	uric acid (serum) [μmol/l]	Metabolism
25	creatinine clearance (2)	gfr_mdrd_s0: glomerular filtration rate [ml/min per 1.73m^2]	Metabolism
		crea_s: creatinine (serum)[μmol/l]
26	SNP (2)	rs2046045 in PDE8B	SNP
		rs6885099 in PDE8B
27	rs925489	SNP near FOXE1	SNP
28	education (3)	edlevel_s0: level of education	Socioeconomic status
		school_s0: school years
		edyrs_s0: years of training
29	hf_kldb_75_s0	classification of occupations (1975, including housewife)	Socioeconomic status
30	inceq_s0	disposable household income [€]	Socioeconomic status
31	soz31	number of children (alive)	Socioeconomic status
32	household (2)	soz32: number of children living in the same household	Socioeconomic status
		haushalt: number of persons living in the same household
33	food_15	frequency of grey bread per week	Diet
34	food_27	frequency of cake/pastries per week	Diet
35	food_12	frequency of fresh fruits per week	Diet
36	alcg30d_s0	alcohol consumption (last month) [g/day]	Diet
37	kaffee	number of cups of caffeinated coffee per day	Diet
38	rubellai_s0	insufficient immunization against rubella	Immune system
39	mib_tete	tetanus antitoxin (IgG) [IE/ml]	Immune system
40	mib_toxe	toxoplasma antibodies (IgG) [IE/ml]	Immune system
41	kkrank_3	childhood disease: measles	Immune system
42	hpylori_igg	antibodies against helicobacter pylori (IgG) [IE/ml]	Immune system
43	ccp	cyclic citrullinated peptides (Immunocap 250) [U/ml]	Immune system
44	ptt	partial thromboplastin time [sec]	Hematological parameters
45	wbc	number of leukocytes [Gpt/l]	Hematological parameters
46	fib_cl	fibrinogen (Clauss) [g/l]	Hematological parameters
47	mcv	mean corpuscular volume [fl]	Hematological parameters
48	hct	hematocrit	Hematological parameters
49	prl	prolactin (Immulite2500) [pg/ml]	Hormones
50	shbg	sex hormone-binding globulin (ADVIACentaur) [nmol/l]	Hormones
51	igf1	IGF-1 (Nichols Advantage) [ng/ml]	Hormones
52	ca_s	calcium (serum) [mmol/l]	Electrolytes
53	k_s	potassium (serum) [mmol/l]	Electrolytes
