# Supplementary material for: Analysis of epidemiological association patterns of serum thyrotropin by combining random forests and Bayesian networks
Source: PLoS One. 2022 Jul 21;17(7):e0271610. doi: 10.1371/journal.pone.0271610 (PMC9302835; doi:10.1371/journal.pone.0271610)
Supplement: S2 Table — This table reports the different RF hyperparameters that were optimized, with describing the features in second column. The third column contains the parameter ranges for parameters for optimization. The last column contains the final parameter selected for final RF model presented above. (XLSX) [file pone.0271610.s005.xlsx]

## Sheet: Sheet1
RF parameter	Description	parameterization	Selected
mtry	number of variables randomly sampled as candidates at each split	3-8	5
sampsize	size of bootstrap samples	1500	1500
nodesize	minimum size of terminal nodes	15, 40, 65	15
maxnode	maximum number of terminal nodes	15, 40, 65	15
ntree	number of trees to grow	5000	5000
