# Supplementary material for: Analysis of epidemiological association patterns of serum thyrotropin by combining random forests and Bayesian networks
Source: PLoS One. 2022 Jul 21;17(7):e0271610. doi: 10.1371/journal.pone.0271610 (PMC9302835; doi:10.1371/journal.pone.0271610)
Supplement: S3 Table — (XLSX) [file pone.0271610.s006.xlsx]

## Sheet: Sheet1
Program	Objective	Version
R		>3.6
GroupBN, bnlearn	Bayesian network learning	0.1.1; 4.5
ClustOfVar	Identification of collinear features	1.1
randomForest	Random forest	4.6
caret	Cross-validation and hyperparameter optimization	6
ggplot2	Visualization	3.3
missForest	Imputation	1.4
