# Supplementary material for: Analysis of epidemiological association patterns of serum thyrotropin by combining random forests and Bayesian networks
Source: PLoS One. 2022 Jul 21;17(7):e0271610. doi: 10.1371/journal.pone.0271610 (PMC9302835; doi:10.1371/journal.pone.0271610)
Supplement: S1 File — (R) [file pone.0271610.s007.R]

library(fitdistrplus)
library(bnlearn)
library(DirichletReg)
library(randomForest)

simulate_network<-function(nr_nodes, max.degree=5){
  #sample random gaussian bayesian network
  #nr_nodes_connect: Number of nodes in the network
  #max.degree: maximal node degree in the sampled networt
  
  #random graph
  N=nr_nodes
  nodes<-paste("N", 1:N, sep="")
  net<-random.graph(nodes, method='ic-dag', max.degree=max.degree)
  #fit parameters
  
  #create dummy data first to set up parameters
  dummy_data<-as.data.frame(matrix(rnorm(N*100, mean = 1, sd = 0.1),100,N))
  colnames(dummy_data)<-as.character(nodes)
  fitted<-bn.fit(net, dummy_data)
  
  #Now add parameters based on parent's state
  for (nN in 1:N){
    name<-nodes(net)[nN]
    parents<-bnlearn::parents(net, name)
    nr_p<-length(parents)
    #use dirichlet distribution based on parents states
    coefficients=fitted[[name]]$coefficients
    names_coeff=names(coefficients)
    if(nr_p>0){
      for (par in 1:nr_p){
        coefficients[par+1]=runif(1, min = -par, max = par)
      }
      fitted[[name]] = list(coef = coefficients, sd =  runif(1, min = 0.001, max = 0.05))#fitted[[name]]$sd)
    }
  }
  return(fitted)
}


add_noise_variables<-function(fitted, nr_nodes_disconnect){
  #add unconnected noise variables to the sampled bayesian network
  #fitted: bn.fit object
  #nr_nodes_disconnect: number of noise variables 
  
  #extract network structure and add nodes
  net<-bn.net(fitted)
  #add noise variables
  for (i in 1:nr_nodes_disconnect){
    net<-add.node(net, paste("N", nr_nodes_connect+i, sep=""))
  }
  N<-length(nodes(net))
  nodes<-paste("N", 1:N, sep="")
  
  #create dummy data for parameter setting
  dummy_data<-as.data.frame(matrix(rnorm(N*100, mean = 1, sd = 0.1),100,N))
  colnames(dummy_data)<-as.character(nodes)
  fitted_noise<-bn.fit(net, dummy_data)
  
  #add parameters of the bn.fit object 
  for (node in nodes(fitted)){
    fitted_noise[[node]] = list(coef = fitted[[node]]$coefficients, sd =  fitted[[node]]$sd)
  }
  return(fitted_noise)
}


subset_determination<-function(imp, nr_nodes_connect, nr_nodes_disconnect){
  #determin feature subset based on RF feature importance
  #imp: dataframe with feature importances
  #nr_nodes_connect, nr_nodes_disconnect: Number of (noise) nodes in the network
  
  FIT1 <- fitdist(sort(imp[,1], decreasing = TRUE)[(nr_nodes_connect):(nr_nodes_disconnect+nr_nodes_connect-1)], "norm")
  subset1=names(which(imp[,1]>qnorm(0.99,FIT1$estimate[['mean']], FIT1$estimate[['sd']])))
  FIT2<- fitdist(sort(imp[,2], decreasing = TRUE)[(nr_nodes_connect):(nr_nodes_disconnect+nr_nodes_connect-1)], "gamma")
  subset2=names(which(imp[,2]>qnorm(0.99,FIT2$estimate[['shape']], FIT2$estimate[['rate']])))
  
  feature_subset=unique(subset1, subset2)
  return(feature_subset)
}

rf_bn_simulation<-function(data_train, data_test, nr_nodes_connect, nr_nodes_disconnect, maxnodes=10){
  #workflow: random forest training, feature subset extraction, BN structure learning
  #data_train: training sample
  #data_test: test sample
  #nr_nodes_connect, nr_nodes_disconnect: Number of (noise) nodes in the network
  #maxnodes: maxnodes parameter for random forest
  
  #train random forest to predict 'N1'
  rf_sim<-randomForest(N1 ~ ., data=data_train,
                       importance=TRUE, na.action=na.omit, maxnodes=maxnodes)
  #extract feature importance
  imp<-importance(rf_sim)
  #extract important features
  feature_subset = subset_determination(imp, nr_nodes_connect, nr_nodes_disconnect)
  #learn bn structure
  relearned_bn=averaged.network(boot.strength(data_train[c(feature_subset,'N1')],algorithm='hc', algorithm.args = list(restart = 10, perturb = floor(sqrt(nr_nodes_connect+nr_nodes_disconnect)))))
  return(list("rf_sim"=rf_sim, "feature_subset"=feature_subset, "relearned_bn"=relearned_bn))
}
